# Supplementary material for: Resolution of a T1-Like Bacteriophage Outbreak by Receptor Engineering
Source: Mol Biotechnol. 2025 Jun 3;68(3):1411–23. doi: 10.1007/s12033-025-01453-1 (PMC13035648; doi:10.1007/s12033-025-01453-1)
Supplement: Supplementary file 1 — Supplementary file1 (XLSX 13 kb) [file 12033_2025_1453_MOESM1_ESM.xlsx]

## Sheet: Sheet1
Gene	Location	Strand	CDS Length (AA)	Product	Notes
1	79..225	+	48	hypothetical protein																												1
2	386..478	+	30	hypothetical protein																												2
3	572..1093	+	173	hypothetical protein																												3
4	1093..1209	+	38	hypothetical protein																												4
5	1279..1512	s	77	hypothetical protein																												5
6	1641..1856	+	71	hypothetical protein																												6
7	1927..2115	+	62	hypothetical protein																												7
8	2108..2308	+	66	hypothetical protein																												8
9	2310..2528	+	72	hypothetical protein																												9
10	2755..2898	+	47	hypothetical protein																												10
11	2973..3143	+	56	hypothetical protein																												11
12	3145..3384	+	79	hypothetical protein																												12
14	3813..3998	+	61	hypothetical protein																												14
15	3919..4182	+	87	hypothetical protein																												15
16	4294..4800	+	168	terminase small subunit																												16
17	4819..6384	+	521	terminase large subunit																												17
18	6433..7701	+	422	portal protein																												18
19	7658..8386	+	242	capsid morphogenesis protein	BLASTp similarity to phage T1 gp51 (NCBI accession AAP49999) across most of protein with E-value=3E-55																											19
20	8434..9519	+	361	capsid maturation protease	BLASTp similarity to phage T1 gp50 (NCBI accession AAP49950) across most of protein with E-value=4E-115																											20
21	9531..10040	+	169	capsid decoration protein	BLASTp similarity to phage T1 gp48 (NCBI accession AAP49951) and gp49 (NCBI accession AAP49952) across most of protein with E-values less than 1E-20																											21
22	10152..11096	+	314	major capsid protein	BLASTp similarity to phage T1 gp47 (NCBI accession AAP49953) across most of protein with E-value=3E-107																											22
23	11190..11435	+	81	hypothetical protein																												23
24	11477..11878	+	133	head-to-tail connector complex protein	BLASTp similarity to phage T1 gp45 (NCBI accession AAP49955) across most of protein with E-value=2E-28																											24
25	11875..12246	+	123	head-to-tail connector complex protein II	BLASTp similarity to phage T1 gp44 (NCBI accession AAP49956) across most of protein with E-value=6E-24																											25
26	12239..12688	+	149	hypothetical protein																												26
27	12678..13079	+	133	minor tail protein	BLASTp similarity to phage T1 gp42 (NCBI accession AAP49958) across most of protein with E-value=4E-39																											27
28	13095..13751	+	218	major tail protein	BLASTp similarity to phage T1 gp41 (NCBI accession AAP49959) across most of protein with E-value=3E-23																											28
29	13861..14109	+	82	hypothetical protein																												29
31	14149..14783	+	211	tape measure chaperone	frameshifted product of tail assembly chaperone also has independent RBS; BLASTp similarity to phage T1 gp39 orf no. 40 (NCBI accession AAP50000.2) across most of protein with E-value=3E-22																											31
30	14149..14463	+	104	tape measure chaperone	BLASTp similarity to phage T1 gp40 (NCBI accession AAP49960) across most of protein with E-value=3E-23																											30
32	14819..17797	+	992	tape measure protein	BLASTp similarity across whole protein to phage T1 gp38 tape measure protein (NCBI accession AAP49961) with E-value=0																											32
33	17828..18178	+	116	tail tip protein	BLASTp similarity across whole protein to phage T1 gp37 tail protein (NCBI accession AAP49962) with E-value=6E-35																											33
34	18218..18973	+	251	tail tip protein	BLASTp similarity across whole protein to phage lambda gp18 tail component (NCBI accession NP_040597)																											34
35	18984..19742	+	252	tail tip protein	BLASTp similarity across whole protein to phage T1 gp35 (NCBI accession AAP49964) with E-value=2E-97, lambda phage protein K (NCBI accession NP_040598) with E-value=8E-17, PFAM domain PF00877 NlpC/P60 family, and PFAM domain PF14464 Prokaryotic homologs of the JAB domain																											35
36	19723..20295	+	190	tail assembly chaperone	BLASTp similarity across whole protein to phage T1 gp34 (NCBI accession AAP4996) with E-value=0, lambda phage protein I (NCBI accession NP_040599) with E-value=1E-18																											36
37	20337..23762	+	1141	tail fiber	BLASTp similarity across whole protein to phage T1 gp33 (NCBI accession AAP49966) with E-value=0, lambda phage protein J (NCBI accession NP_040600) with E-value=6E-95, and Panther domain PTHR36251 viral tip attachment protein																											37
38	23794..24756	-	320	hypothetical protein	Putative LptD-receptor binding protein based on experimental evidence in accompanying paper																											38
39	24756..25001	-	81	hypothetical protein																												39
40	25064..25756	-	230	DNA methylase	Contains InterPro conserved domain PF01555 DNA methylase																											40
41	25829..26128	+	99	hypothetical protein																												41
42	26298..26492	+	64	hypothetical protein																												42
43	26496..27461	+	321	exodeoxyribonuclease VIII	BLASTp similarity across whole protein to phage T1 gp29 (NCBI accession AAP49970) with E-value=1E-98																											43
44	27537..27686	+	49	hypothetical protein																												44
45	27686..28336	+	216	recombinase	BLASTp similarity across whole protein to phage T1 gp28 (NCBI accession AAP49971) with E-value=4E-56 and PF04404 ERF superfamily of DNA single-strand binding proteins																											45
46	28378..28812	+	144	single-stranded DNA-binding protein	BLASTp similarity across whole protein to phage T1 gp27 (NCBI accession AAP49972) with E-value=4E-27 and SSF50249 nucleic-acid binding domains																											46
47	28848..31298	-	816	hypothetical protein	Contains SSF51126 pectate lyase superfamily conserved domain found in phage tailspike proteins																											47
48	31386..32312	-	308	DNA primase	BLASTp similarity across whole protein to phage T1 gp24 (NCBI accession AAP49975.2) with E-value=1E-82 and SSF57783 Zinc beta-ribbon domains																											48
49	32378..32860	-	160	transcriptional regulator	BLASTp similarity across whole protein to phage T1 gp23 (NCBI accession AAP49976) with E-value=6E-43 and SSF47413 lambda repressor-like DNA-binding superfamily domains																											49
50	32962..34956	+	664	DNA helicase	BLASTp similarity across whole protein to phage T1 gp22 (NCBI accession AAP49977) with E-value=0 and SSF52540 superfamily P-loop containing nucleoside triphosphate hydrolase domains																											50
51	34953..35372	+	139	VRR-NUC domain-containing protein	Contains PF08774 conserved domain, part of the PD-(D/E)XK nuclease superfamily found in some restriction enzymes																											51
52	35611..35853	+	80	hypothetical protein																												52
53	35853..36071	+	72	hypothetical protein																												53
54	36074..36199	+	41	hypothetical protein																												54
55	36151..36444	+	97	hypothetical protein																												55
56	36447..36593	+	48	hypothetical protein																												56
57	36596..36847	+	83	hypothetical protein																												57
58	36929..38059	+	376	putative phosphatase	Contains SSF56300 metallo-dependent phosphatase domain																											58
59	38134..38607	+	157	putative acid phosphatase	BLASTp similarity across whole protein to phage P1 Pap (NCBI accession YP_006560) with E-value=4E-17 and halo acid dehydrogenase (HAD) superfamily domain CATH ID G3DSA:3.40.50.1000																											59
60	38610..39161	+	183	P-loop containing nucleotide triphosphate hydrolase	Contains CATH superfamily ID 3.40.50.300 conserved domain																											60
61	39233..39409	+	58	hypothetical protein																												61
62	39486..39755	+	89	holin	2 transmembrane domains																											62
63	39756..40241	+	161	SAR endolysin	Contains InterPro domain IPR002196 glycoside hydrolase, family 24; phage T4-like lysozyme																											63
64	40217..40606	+	129	u-spanin																												64
65	40639..40848	-	69	hypothetical protein																												65
66	40959..41294	-	111	hypothetical protein																												66
67	41384..42967	-	527	putative ATPase	BLASTp similarity across whole protein to phage T1 gp09 (NCBI accession AAP49990) with E-value=0																											67
68	42999..43157	-	52	hypothetical protein																												68
69	43154..43393	-	79	hypothetical protein																												69
70	43390..43743	-	117	hypothetical protein																												70
71	43740..43904	-	54	hypothetical protein																												71
72	43904..44083	-	59	hypothetical protein																												72
73	44138..44299	-	53	hypothetical protein																												73
74	44311..44493	-	60	hypothetical protein																												74
75	44493..44732	-	79	hypothetical protein																												75
76	44743..44922	-	59	hypothetical protein																												76
